# Supplementary material for: Human amniotic fluid-derived and dental pulp-derived stem cells seeded into collagen scaffold repair critical-size bone defects promoting vascularization
Source: Stem Cell Res Ther. 2013 May 21;4(3):53. doi: 10.1186/scrt203 (PMC3706961; doi:10.1186/scrt203)
Supplement: Additional file 1 — A table describing the three treatment groups of implants. [file scrt203-S1.xls]

## Sheet: Foglio1
Table I
Description of the three treatment groups of implants
	4 WEEKS	8 WEEKS
I group (Collagen)	5 rats	5 rats
II group (Collagen + DPSC)	5 rats	5 rats
III group (Collagen + AFSC)	5 rats	5 rats
